# Supplementary material for: A Two-Phage Cocktail Modulates Gut Microbiota Composition and Metabolic Profiles in an Ex Vivo Colon Model
Source: Int J Mol Sci. 2025 Mar 20;26(6):2805. doi: 10.3390/ijms26062805 (PMC11942677; doi:10.3390/ijms26062805)
Supplement: Supplementary file 1 [file ijms-26-02805-s001.zip]

Archive with 1 entries (1 files):
- ijms-3529283-supplementary.pdf
